# Supplementary material for: Identifying and prioritizing evidence needs in self-care interventions for sexual and reproductive health
Source: Front Glob Womens Health. 2023 Jun 8;4:1148244. doi: 10.3389/fgwh.2023.1148244 (PMC10285388; doi:10.3389/fgwh.2023.1148244)
Supplement: Supplementary file 1 [file Datasheet1.zip]

Archive with 4 entries (4 files):
- 1. Sedgh and Sorhaindo_Supplementary Figure 1.pdf
- 2. Sedgh and Sorhaindo_Supplementary Figure 2.pdf
- 3. Sedgh and Sorhaindo_Supplementary Figure 3.xlsx
- 4. Sedgh and Sorhaindo_Supplementary Tables 1-5.xlsx
