# Supplementary material for: Identifying and prioritizing evidence needs in self-care interventions for sexual and reproductive health
Source: Front Glob Womens Health. 2023 Jun 8;4:1148244. doi: 10.3389/fgwh.2023.1148244 (PMC10285388; doi:10.3389/fgwh.2023.1148244)
Supplement: Supplementary file 1 [file Datasheet1.zip › 3. Sedgh and Sorhaindo_Supplementary Figure 3.xlsx]

## Sheet: SF 3
		% distributions						Absolute #s
			SMA	DMPA-SC	HIV-ST	ANC-SC		SMA	DMPA-SC	HIV-ST	ANC-SC
		Little or none	40.5405	27.7778	32.3529	24.1379		15	10	11	7
		Moderate	40.5405	44.4444	47.0588	51.7241		15	16	16	15
		High	18.9189	27.7778	20.5882	24.1379		7	10	7	7
			100	100	100	100		37	36	34	29
