# Supplementary material for: Identifying and prioritizing evidence needs in self-care interventions for sexual and reproductive health
Source: Front Glob Womens Health. 2023 Jun 8;4:1148244. doi: 10.3389/fgwh.2023.1148244 (PMC10285388; doi:10.3389/fgwh.2023.1148244)
Supplement: Supplementary file 1 [file Datasheet1.zip › 4. Sedgh and Sorhaindo_Supplementary Tables 1-5.xlsx]

## Sheet: ST1. HIV-SUM
Supplementary Table 1: All learning questions with impact, feasibility, answerability and summary scores - HIVST
Rank	HIVST learning questions (28)	Impact	Feasibility	Answera-bility	Summary score
1	HIVST-9. How can we encourage users to report HIV self-test results?	0.85	0.9	0.85	2.6
2	HIVST-6. Do users of HIVST need pre-test support?	0.75	0.9	0.9	2.55
3	HIVST-8. How can privacy be ensured with HIV self-testing?	0.85	0.75	0.9	2.5
4	How is pre-test counselling implemented for HIVST?	0.8	0.8	0.85	2.45
5	How can we make HIV self-testing easy to use and accessible to users?	0.95	0.8	0.7	2.45
6	What are people's reasons for seeking HIVST?	0.75	0.85	0.8	2.4
7	How can we drive interest in using quality-assured HIVST products?	0.9	0.8	0.7	2.4
8	Which populations have the greatest need for HIV self-testing?	0.85	0.85	0.7	2.4
9	What sub-groups are not reached with HIV self-testing?	0.75	0.75	0.8	2.3
10	What is the impact of HIVST on the number of people diagnosed with HIV?	0.85	0.55	0.75	2.15
11	What are best ways to support clients who receive a positive result?	0.8	0.55	0.7	2.05
12	What proportion of people who self-test use post-test services?	0.75	0.55	0.7	2
13	How can we strengthen follow-up linkages to HIV self-testing ?	0.75	0.6	0.55	1.9
14	How can we actively screen for and manage intimate partner violence following self-testing?	0.75	0.55	0.6	1.9
15	How are HIVST kits disposed of?	0.55	0.7	0.6	1.85
16	Can HIVST be packaged with a pregnancy test for sexual violence survivors?	0.45	0.75	0.55	1.75
17	What are the best ways to monitor disposal of the HIV ST kits?	0.55	0.55	0.6	1.7
18	How can HIV self-testing be made cost-effective?	0.55	0.55	0.6	1.7
19	Where do those who test positive on a self-test end up seeking further care?	0.55	0.65	0.5	1.7
20	How can HIVST be integrated into other SRH programs to reduce stigmatisation?	0.55	0.6	0.55	1.7
21	How can we measure HIVST utilization at scale using routine data systems?	0.7	0.5	0.5	1.7
22	How common are incorrect results from self-testing?	0.55	0.5	0.6	1.65
23	How do you teach clients how to properly store testing kits?	0.45	0.6	0.6	1.65
24	How can we ensure that users of HIVST have adequate emotional support?	0.5	0.6	0.5	1.6
25	What is the role of mHealth in strengthening linkage to HIV care following self-testing?	0.65	0.5	0.45	1.6
26	How can provider perceptions on HIVST be modified to encourage acceptability of HIVST results?	0.55	0.6	0.45	1.6
27	What is the effect of HIVST on treatment for HIV?	0.55	0.6	0.45	1.6
28	What proportion are used for first test vs follow-up test after testing at a facility?	0.45	0.55	0.45	1.45

## Sheet: ST2. DMPA-SUM
Supplementary Table 2: All learning questions with impact, feasibility, answerability and summary scores - self-injectable DMPA-SC
Rank	DMPA learning questions (34)	Impact	Feasibility	Answera-bility	Summary score
1	When presented the choice between provider and self-injection, which do users prefer? How does this vary by users' characteristics?	1	0.833333	1	2.83333
2	What proportion of women know about self-injectable contraception?	0.944444	1	0.888889	2.83333
3	What are the barriers to self-injection from the point of view of women?	1	0.944444	0.888889	2.83333
4	What are effective and efficient approaches to supporting provider-client SI counseling, training, and support?	0.888889	0.833333	0.833333	2.55556
5	How do clients properly store DMPA-SC at home?	0.777778	0.888889	0.888889	2.55556
6	Are users of the self-injectable willing to refer others to the same method?	0.666667	0.944444	0.888889	2.5
7	How supportive are male partners of SI users?	1	0.888889	0.611111	2.5
8	What are women's reasons for discontinuing self-injection?	0.888889	0.777778	0.777778	2.44444
9	What are provider perceptions about training clients to self-inject?	0.888889	0.944444	0.555556	2.38889
10	Which countries have policies that support and/or promote self-injection?	0.833333	0.777778	0.777778	2.38889
11	What were the referral pathways of current SI users?	0.833333	0.888889	0.611111	2.33333
12	What factors are associated with uptake and continuation of DMPA-SC?	0.888889	0.611111	0.722222	2.22222
13	What are barriers and facilitators to making self-injection available in private sector?	0.777778	0.777778	0.666667	2.22222
14	Are there economic benefits to making self-injectable DMPA-SC available to vulnerable populations?	0.888889	0.722222	0.611111	2.22222
15	How have drug shops and pharmacies impacted uptake, continued use and user experience of DMPA-SC?	0.888889	0.722222	0.555556	2.16667
16	What are the levels of uptake and continuation of self-injectable DMPA-SC?	0.833333	0.555556	0.777778	2.16667
17	What is the level of community awareness of self-injectable DMPA-SC?	0.611111	0.888889	0.666667	2.16667
18	What is the cost of SI product to the user?	0.777778	0.722222	0.666667	2.16667
19	Can self-assessment tools for determining eligibility for self-injection be improved?	0.666667	0.777778	0.611111	2.05556
20	What is the level of user satisfaction with DMPA-SC?	0.833333	0.666667	0.555556	2.05556
21	Does SI confer cost savings at points of care, compared to other contraceptive methods?	0.777778	0.722222	0.555556	2.05556
22	Do users share their injectables with others?	0.666667	0.611111	0.722222	2
23	What is the best approach to empowering women and girls to safely self-inject?	0.944444	0.555556	0.444444	1.94444
24	What are the potential adverse events associated with self-injectable SC, and what is their prevalence?	0.666667	0.666667	0.611111	1.94444
25	What is the potential demand for SI from the private sector?	0.777778	0.611111	0.555556	1.94444
26	How can the global supply chain for the product be strengthened?	0.666667	0.666667	0.611111	1.94444
27	What is the feasibility and acceptability of introducing DMPA-SC into a humanitarian or fragile context?	0.722222	0.555556	0.666667	1.94444
28	What are the most effective models for supporting self-injectable DMPA-SC in humanitarian or fragile settings?	0.833333	0.444444	0.666667	1.94444
29	How can side effects be managed?	0.555556	0.666667	0.666667	1.88889
30	How can we measure self-injection utilization at scale using routine data systems?	0.833333	0.444444	0.611111	1.88889
31	What potential side effects should be communicated to clients?	0.444444	0.5	0.777778	1.72222
32	What are the prevalence and consequences of incorrect use?	0.666667	0.5	0.555556	1.72222
33	Has uptake of self-injectable been slower than expected? If so, why?	0.611111	0.555556	0.444444	1.61111
34	How can we prepare as a field for a longer-acting DMPA-SC formulation?	0.611111	0.5	0.444444	1.55556

## Sheet: ST3. SMA-SUM
Supplementary Table 3: All learning questions with impact, feasibility, answerability and summary scores - self-managed abortion
Rank	SMA learning questions (26)	Impact	Feasibility	Answera-bility	Summary score
1	What are effective strategies for linking self-managed abortion with facility-based services, for women who need facility-based follow-up care?	1	0.857143	0.928571	2.78571
2	How can telemedicine be effectively used to support self-managed abortion in the global south?	1	0.857143	0.928571	2.78571
3	What are effective approaches to providing women with information on sources of drugs and support for self-managed abortion, and how do best approaches vary by setting?	1	0.857143	0.857143	2.71429
4	What are promising and/or effective models for supporting access to self-managed abortion in humanitarian, fragile and legally restrictive settings?	0.928571	0.714286	0.785714	2.42857
5	What mechanisms can be used to make post-abortion contraceptive services available to women who self-manage their abortions?	0.928571	0.714286	0.714286	2.35714
6	How can information to support self-managed be delivered through digital means in legally restricted contexts?	0.928571	0.642857	0.714286	2.28571
7	Are health service personnel sensitized to provide supportive, comprehensive services to vulnerable populations who use SMA?	0.785714	0.785714	0.714286	2.28571
8	How do we increase supportive treatment of abortion clients when women who self-manage abortions require facility-based care?	0.785714	0.714286	0.714286	2.21429
9	In which countries is self-managed abortion legally allowed?	0.642857	0.857143	0.714286	2.21429
10	Which groups of women should self-managed abortion services be targeted to?	0.714286	0.785714	0.714286	2.21429
11	What percent of people who obtain pills for self-managed abortion end up using them?	0.571429	0.785714	0.857143	2.21429
12	What are women and girls' perspectives, preferences and experiences around self-managed abortion in humanitarian and fragile settings?	0.642857	0.785714	0.714286	2.14286
13	Can self-managed abortion help reduce work loads for medical professionals in public or private settings?	0.571429	0.642857	0.714286	1.92857
14	How can we reduce stigma around self-managed abortion?	0.785714	0.5	0.642857	1.92857
15	What is the potential for pharmacies and drug stores to provide comprehensive abortion care for self-managed abortion?	0.785714	0.428571	0.642857	1.85714
16	What are effective strategies for making medication abortion available over the counter in the Global South?	0.714286	0.5	0.642857	1.85714
17	Does self-managed abortion reduce the risk of being stigmatized in health care facilities in developing countries where abortion is legally restrictive?	0.642857	0.714286	0.5	1.85714
18	What can we appropriately remunerate providers who support self-managed abortion?	0.571429	0.714286	0.571429	1.85714
19	Are current strategies for supporting self-managed abortions successful in ensuring women's confidentiality?	0.642857	0.5	0.642857	1.78571
20	What is the incidence of self-managed abortion in different population sub-groups (defined by age, education, wealth, and residence)?	0.571429	0.428571	0.785714	1.78571
21	What proportion of women who use SMA have a subsequent unintended pregnancy?	0.571429	0.571429	0.642857	1.78571
22	How well is self-managed abortion provision reflected in policies and guidelines, at the national level and within professional associations?	0.571429	0.642857	0.5	1.71429
23	How effectively are guidelines and policies for SMA disseminated to women and providers?	0.857143	0.571429	0.285714	1.71429
24	What are the gaps in the need for abortion care that SMA cannot fill?	0.571429	0.5	0.5	1.57143
25	Are there - or should there be - health status requirements for eligibility for self-managed abortion?	0.214286	0.571429	0.5	1.28571
26	What type of evidence and communication strategies will lead to full application of the WHO guideline for self-managed abortion?	0.714286	0.285714	0.285714	1.28571

## Sheet: ST4. ANC-SUM
Supplementary Table 4: All learning questions with impact, feasibility, answerability and summary scores - self-managed antenatal care
Rank	ANC learning questions (17)	Impact	Feasibility	Answera-bility	Summary score
1	How can women be trained to identify danger signs in pregnancy?	1	0.75	1	2.75
2	Which self-care behaviors during pregnancy are most critical to promote in order to optimize maternal and newborn health?	0.916667	0.583333	1	2.5
3	Is antenatal self-care cost-effective?	1	0.666667	0.833333	2.5
4	What environment is required to support self-care in the antenatal period?	1	0.666667	0.666667	2.33333
5	What approaches to antenatal self-care are being effectively used, and how can we learn from them?	0.916667	0.666667	0.666667	2.25
6	What are effective ways to improve community knowledge about antenatal self-care?	1	0.666667	0.5	2.16667
7	How effective is maternal education for self-care?	0.916667	0.5	0.75	2.16667
8	How can we best empower women with information on why and how to use self-care interventions in the antenatal period?	0.833333	0.583333	0.666667	2.08333
9	What are the limits of antenatal self-care?	0.75	0.75	0.583333	2.08333
10	How do we standardize automatic blood pressure checking machines for blood pressure checks at home?	0.833333	0.5	0.666667	2
11	What is the state of knowledge about and attitudes toward antenatal self-care?	0.833333	0.666667	0.416667	1.91667
12	How might pregnant people be provided the self-care technologies, devices, and tools that facilitate self-monitoring during pregnancy?	0.916667	0.5	0.5	1.91667
13	Is self-care during the antenatal period safe?	0.833333	0.5	0.416667	1.75
14	What are health care providers' views on antenatal self-care?	0.916667	0.416667	0.416667	1.75
15	How can women with high risk pregnancy do fetal kick counts accurately at home?	0.666667	0.5	0.5	1.66667
16	How can media be used to promote antenatal self-care?	0.75	0.5	0.333333	1.58333
17	What is the extent of clients' self-care knowledge and skills after completion of pregnancy?	0.583333	0.416667	0.166667	1.16667

## Sheet: ST5. SRHR -SUM
Supplementary Table 5: All learning questions with impact, feasibility, answerability and summary scores - self-care general
Rank	SRHR learning questions (35)	Impact	Feasibility	Answera-bility	Summary score
1	Does self-care result in cost savings to the health care system?	0.928571	0.964286	1	2.89286
2	What are the key indicators for measuring self-care?	0.928571	0.964286	0.928571	2.82143
3	Why and under what circumstances do people choose self-care for SRHR (vs provider care)?	0.961538	0.961538	0.884615	2.80769
4	Can digital solutions be used to monitor quality of self-care?	0.961538	0.923077	0.923077	2.80769
5	What can be done to make the promotion of self-care options more appealing to health care workers?	0.961538	0.961538	0.846154	2.76923
6	What are most effective approaches to promoting self-care with policy makers?	0.923077	0.884615	0.961538	2.76923
7	What is the level of people's knowledge about self-care?	0.923077	0.923077	0.884615	2.73077
8	Are there cost savings to users of self-care?	0.892857	0.928571	0.892857	2.71429
9	What financially sustainable models can be developed to make self-care products available in procurement systems of countries?	0.964286	0.821429	0.928571	2.71429
10	What are the barriers and opportunities for advancing SRHR self-care in humanitarian and fragile settings?	1	0.857143	0.857143	2.71429
11	What support do consumers need to effectively, safely, and confidently uptake self-care?	0.961538	0.923077	0.807692	2.69231
12	What is the efficacy of SRHR self-care interventions?	0.928571	0.857143	0.892857	2.67857
13	What are people's attitudes toward self-care?	0.923077	0.923077	0.807692	2.65385
14	How can we encourage uptake of SHRH self-care services?	1	0.807692	0.769231	2.57692
15	How might we integrate self-care into health systems, addressing concerns and ideas of key decision makers?	0.964286	0.75	0.857143	2.57143
16	What is the contribution of self-care interventions to improving health care outcomes?	0.964286	0.678571	0.928571	2.57143
17	Do stakeholders (policymakers/providers) define self-care in the same way as women?	0.884615	0.846154	0.807692	2.53846
18	How do women define self-care?	1	0.807692	0.692308	2.5
19	How can people access factual information about SRHR issues?	0.807692	0.884615	0.807692	2.5
20	Can digital tools link individuals engaged in self-care to the formal health system when/if they need it?	0.892857	0.821429	0.785714	2.5
21	To what extent is self-care contributing to Universal Health Coverage (UHC)?	1	0.714286	0.785714	2.5
22	What are the measurement challenges of self-care interventions and how can we address them?	0.857143	0.75	0.892857	2.5
23	Can self-care reduce stigma in SRHR?	0.857143	0.785714	0.857143	2.5
24	How do we balance SRHR self-care so that people will know when to seek care at a facility?	0.892857	0.928571	0.642857	2.46429
25	What is the potential for including menstrual health in self-care strategies?	0.884615	0.884615	0.692308	2.46154
26	What is the best learning methodology for online SRHR self-care for adult and teens who want information?	0.923077	0.730769	0.807692	2.46154
27	How might we link advancements in individual self-care interventions with broader systems-enablers of self-care (and vice versa)?	0.892857	0.75	0.785714	2.42857
28	What are the best approaches on male engagement to promote self-care ?	0.884615	0.730769	0.692308	2.30769
29	Is there any room for sexual and gender-based violence assessments within SRH self-care platforms or tools?	0.692308	0.807692	0.653846	2.15385
30	How self-care be made acceptable to women in highly medicalized settings?	0.769231	0.538462	0.807692	2.11538
31	Is SRHR self-care more important for a particular gender than the other(s)?	0.730769	0.692308	0.653846	2.07692
32	What are the differentials between individual self-care and self-care involving a friend or family member?	0.730769	0.730769	0.576923	2.03846
33	What is the feasibility and acceptability of an integrated self-care kit for use in emergency response?	0.75	0.607143	0.642857	2
34	Are providers willing to be a partner in institutionalizing self-care in SRHR?	0.678571	0.678571	0.607143	1.96429
35	How might we address resistance to self-care, where can we take liberties without obtaining buy-in?	0.692308	0.5	0.576923	1.76923
36	Is self-care a harm reduction intervention?	0.5	0.571429	0.5	1.57143
